# Supplementary material for: Optimal mode for delivery of seasonal malaria chemoprevention in Ouelessebougou, Mali: A cluster randomized trial
Source: PLoS One. 2018 Mar 5;13(3):e0193296. doi: 10.1371/journal.pone.0193296 (PMC5837084; doi:10.1371/journal.pone.0193296)
Supplement: S1 Table — (ZIP) [file pone.0193296.s004.zip]

Archive with 1 entries (1 files):
- SI Barry et al data to PloSOne no id.dta
